# Supplementary material for: First Case of Macrocephaly, Dysmorphic Facies, and Psychomotor Retardation Harboring Co-inherited Variants in HERC1 and PMP22 Genes from Iran: Two Novel Variants
Source: Arch Iran Med. 2024 Dec 1;27(12):700–6. doi: 10.34172/aim.31593 (PMC11786211; doi:10.34172/aim.31593)
Supplement: Supplementary file 1 — Supplementary file. The Final Candidate Variants. [file aim-27-700-s001.xlsx]

## Sheet: VariantTable 11
Mol#
No. of Analyzed Genes in the panel
Candidate Variants
						Variant Info			Dx38559_hg19					RefSeq Genes 105.20220307, NCBI											Transcript Interactions RefSeq Genes 105.20220307, NCBI			OMIM Phenotypes 2023-07-01, GHI			ClinVar 2023-07-06, NCBI					ClinVar Assessments 2023-07-06, NCBI
Comment	Sanger Confirmation results	ACMG automated (Intervar/Varsome)	ACMG adjusted	Other bioinformatics prediction tools	Other population frequency	Chr:Pos	Ref/Alt	Identifier	Read Depths (DP)	Variant Allele Freq	Filter	Frequency Aware Zygosity	Genotypes	Gene Names	OMIM	Clinical comments (Dr.Kahrizi)	Sequence Ontology (Combined)	Effect (Combined)	Transcript Name (Clinically Relevant)	HGVS c. (Clinically Relevant)	HGVS p. (Clinically Relevant)	Sequence Ontology (Clinically Relevant)	Effect (Clinically Relevant)	Exon Number (Clinically Relevant)	Dist to Exon Boundary	HGVS c.	HGVS p.	Inheritance	Title	Description	Clinical Significance	Classification	Aggregate of Interpretations from Submissions	Per Condition Record Accessions	Conditions	Ref/Alt	Variant ID	Assessment Source	Classification	Conditions	Interpretation	Clinical Method	Comment	Citations	HPO Terms	Observed Samples	Observed Allele Count	Observed Heterozygous	Observed Compound Heterozygous
novel LOF varian in a clinically compatible gene/not reported/clinvar,HGMD:NA/chr:15:63922826T>TC		Franklin:Likely pathogenic[PVS1 PM2] Varsome:Likely pathogenic[PVS1 PM2]			Iranome,gnomAD:NA	15:63922827	-/C		29	1	PASS	Homozygous Minor	C_C	HERC1	617011	strongly fits	frameshift_variant	LoF	NM_003922.4	NM_003922.4:c.12804dupG	NP_003913.3:p.Ile4269Aspfs*33	frameshift_variant	LoF	69	8	NM_003922.4:c.12804dupG	NP_003913.3:p.Ile4269Aspfs*33	Autosomal recessive	MACROCEPHALY, DYSMORPHIC FACIES, AND PSYCHOMOTOR RETARDATION; MDFPMR	<p>Macrocephaly, dysmorphic facies, and psychomotor retardation (MDFPMR) is an autosomal recessive neurodevelopmental disorder characterized by large head and somatic overgrowth apparent at birth followed by global developmental delay. Affected individuals have characteristic dysmorphic facial features and persistently large head, but increased birth weight normalizes with age. Additional neurolo…
VUS Variants (Will be reported to patient)
novel missense variant with high predictions		Franklin:VUS[PM2 PP3]				16:30978341	G/T		45	0.444444	PASS	Heterozygous	G_T	SETD1A	619056	partially fits	missense_variant	Missense	NM_014712.3	NM_014712.3:c.2642G>T	NP_055527.1:p.Gly881Val	missense_variant	Missense	9	40	NM_014712.3:c.2642G>T	NP_055527.1:p.Gly881Val	Autosomal dominant,Autosomal dominant	EPILEPSY, EARLY-ONSET, WITH OR WITHOUT DEVELOPMENTAL DELAY; EPEDD,NEURODEVELOPMENTAL DISORDER WITH SPEECH IMPAIRMENT AND DYSMORPHIC FACIES; NEDSID	<p>Early-onset epilepsy with or without developmental delay (EPEDD) is an autosomal dominant neurologic disorder characterized by the onset of generalized tonic-clonic seizures in the first days, months, or years of life. The severity is highly variable: some patients have normal psychomotor development and normal brain imaging, whereas others may show developmental delay associated with abnormal…
VUS Variants (Will not be reported to patient)
missense variant with low predictions/not clinically strong						22:42609288	T/C		79	0.468354	PASS	Heterozygous	C_T	TCF20	618430	partially fits	missense_variant	Missense	NM_005650.4	NM_005650.4:c.2024A>G	NP_005641.1:p.His675Arg	missense_variant	Missense	2	2059,2059,2059	NM_181492.3:c.2024A>G,NM_001378418.1:c.2024A>G,NM_005650.4:c.2024A>G	NP_852469.1:p.His675Arg,NP_001365347.1:p.His675Arg,NP_005641.1:p.His675Arg	Autosomal dominant	DEVELOPMENTAL DELAY WITH VARIABLE INTELLECTUAL IMPAIRMENT AND BEHAVIORAL ABNORMALITIES; DDVIBA	<p>Developmental delay with variable intellectual impairment and behavioral abnormalities (DDVIBA) is an autosomal dominant neurodevelopmental disorder. Most patients have impaired intellectual development with speech difficulties, and many have behavioral abnormalities, most commonly autism spectrum disorder (ASD), defects in attention, and/or hyperactivity. Many patients have dysmorphic feature…
To exclud						6:42906298	C/T		22	1	PASS	Homozygous Minor	T_T	CNPY3,CNPY3-GNMT	617929	weakly fits	splice_region_variant	Other	NM_006586.5,NM_001318857.2	NM_006586.5:c.614-8C>T,NM_001318857.2:c.151+8839C>T	,	splice_region_variant,intron_variant	Other,Other	6,1	8,8,8,8839,8839,8839	NM_001318842.1:c.713-8C>T,NM_001318845.1:c.347-8C>T,NM_006586.5:c.614-8C>T,NM_001318856.2:c.8+8839C>T,NM_001318858.2:c.151+8839C>T,NM_001318857.2:c.151+8839C>T	, , , , ,	Autosomal recessive	DEVELOPMENTAL AND EPILEPTIC ENCEPHALOPATHY 60; DEE60	<p>Developmental and epileptic encephalopathy-60 (DEE60) is an autosomal recessive neurologic disorder characterized by the onset of infantile spasms, seizures, or myoclonus in the first months of life. EEG typically shows hypsarrhythmia, consistent with a clinical diagnosis of West syndrome. Affected individuals have severe global developmental delay with inability to sit, walk, or speak. Brain …
Promissing						1:1447816	GCGCGCCGCCAAG/-		16	0.5	PASS	Heterozygous	-_GCGCGCCGCCAAG	ATAD3A	617183	partially fits	frameshift_variant	LoF	NM_001170535.3	NM_001170535.3:c.171_183delCGCCGCCAAGGCG	NP_001164006.1:p.Ala58Argfs*14	frameshift_variant	LoF	1	22,22	NM_018188.5:c.171_183delCGCCGCCAAGGCG,NM_001170535.3:c.171_183delCGCCGCCAAGGCG	NP_060658.3:p.Ala58Argfs*14,NP_001164006.1:p.Ala58Argfs*14	Autosomal dominant/Autosomal recessive,Autosomal recessive	HAREL-YOON SYNDROME; HAYOS,PONTOCEREBELLAR HYPOPLASIA, HYPOTONIA, AND RESPIRATORY INSUFFICIENCY SYNDROME, NEONATAL LETHAL; PHRINL	<p>Harel-Yoon syndrome is a syndromic neurodevelopmental disorder characterized by delayed psychomotor development, intellectual disability, truncal hypotonia, spasticity, and peripheral neuropathy. Other more variable features such as optic atrophy may also occur. Laboratory studies in some patients show evidence of mitochondrial dysfunction (summary by <a href="http://www.ncbi.nlm.nih.gov/pubme…
Promissing						3:139085984	G/A		65	0.461538	PASS	Heterozygous	A_G	COPB2	619884	weakly fits	missense_variant	Missense	NM_004766.3	NM_004766.3:c.1549C>T	NP_004757.1:p.Leu517Phe	missense_variant	Missense	14	3	NM_004766.3:c.1549C>T	NP_004757.1:p.Leu517Phe	Autosomal recessive,Autosomal dominant	MICROCEPHALY 19, PRIMARY, AUTOSOMAL RECESSIVE; MCPH19,OSTEOPOROSIS, CHILDHOOD- OR JUVENILE-ONSET, WITH DEVELOPMENTAL DELAY; OPDD	<p>Autosomal recessive primary microcephaly-19 (MCPH19) is a rare congenital brain defect resulting in a reduction of occipitofrontal head circumference by at least 3 standard deviations, severe developmental delay, failure to thrive, cortical blindness, and spasticity (<a href="http://www.ncbi.nlm.nih.gov/pubmed/29036432" refid="617800:1">DiStasio et al., 2017</a>).</p><p>For a general phenotypi…
VUS						6:50803814	T/A		53	0.603774	PASS	Heterozygous	A_T	TFAP2B	169100	weakly fits	missense_variant	Missense	NM_003221.4	NM_003221.4:c.642T>A	NP_003212.2:p.Asn214Lys	missense_variant	Missense	4	40	NM_003221.4:c.642T>A	NP_003212.2:p.Asn214Lys	Autosomal dominant,Autosomal dominant	CHAR SYNDROME; CHAR,PATENT DUCTUS ARTERIOSUS 2; PDA2	<p>Molecular basis is known for <a href="http://omim.org/entry/169100">169100</a> because of evidence that Char syndrome (CHAR) is caused by heterozygous mutation in the TFAP2B (<a href="http://omim.org/entry/601601">601601</a>) gene on chromosome 6p12.</p>,<p>The ductus arteriosus is a muscular artery connecting the pulmonary artery and the aorta during fetal life, shunting blood away from the l…
VUS						10:28905200	C/T		72	0.458333	PASS	Heterozygous	C_T	WAC	616708	weakly fits	missense_variant	Missense	NM_016628.5	NM_016628.5:c.1655C>T	NP_057712.2:p.Thr552Met	missense_variant	Missense	12	91,91,91	NM_100264.3:c.1520C>T,NM_100486.4:c.1346C>T,NM_016628.5:c.1655C>T	NP_567822.1:p.Thr507Met,NP_567823.1:p.Thr449Met,NP_057712.2:p.Thr552Met	Autosomal dominant	DESANTO-SHINAWI SYNDROME; DESSH	<p>DeSanto-Shinawi syndrome is a rare neurodevelopmental disorder characterized by global developmental delay apparent in infancy or early childhood and associated with characteristic dysmorphic facial features, such as broad forehead, depressed nasal bridge with bulbous nasal tip, and deep-set eyes. Most patients also have gastrointestinal and mild ocular abnormalities, as well as behavioral pro…	Uncertain significance	Uncertain Significance	Uncertain significance (1)	RCV002679382	Inborn genetic diseases	C/T	2381045	Ambry Genetics	Uncertain Significance	Inborn genetic diseases	The c.1655C>T (p.T552M) alteration is located in exon 1 (coding exon 1) of the WAC gene. This alteration results from a C to T substitution at nucleotide position 1655, causing the threonine (T) at amino acid position 552 to be replaced by a methionine (M). Based on insufficient or conflicting evidence, the clinical significance of this alteration remains unclear.	clinical testing				1
VUS						5:122718730	C/T		87	0.45977	PASS	Heterozygous	C_T	CEP120	616300	weakly fits	missense_variant	Missense	NM_153223.4	NM_153223.4:c.1810G>A	NP_694955.2:p.Asp604Asn	missense_variant	Missense	13	46,46,46,46,46,46,46	NM_001375405.1:c.1810G>A,NM_001375409.1:c.1237G>A,NM_001375407.1:c.1810G>A,NM_001375406.1:c.1675G>A,NM_153223.4:c.1810G>A,NM_001166226.2:c.1732G>A,NM_001375408.1:c.1237G>A	NP_001362334.1:p.Asp604Asn,NP_001362338.1:p.Asp413Asn,NP_001362336.1:p.Asp604Asn,NP_001362335.1:p.Asp559Asn,NP_694955.2:p.Asp604Asn,NP_001159698.1:p.Asp578Asn,NP_001362337.1:p.Asp413Asn	Autosomal recessive,Autosomal recessive	SHORT-RIB THORACIC DYSPLASIA 13 WITH OR WITHOUT POLYDACTYLY; SRTD13,JOUBERT SYNDROME 31; JBTS31	<p>Molecular basis is known for <a href="http://omim.org/entry/616300">616300</a> because of evidence that short-rib thoracic dysplasia-13 with or without polydactyly (SRTD13) is caused by homozygous mutation in the CEP120 gene (<a href="http://omim.org/entry/613446">613446</a>) on chromosome 5q23.</p><p>Biallelic mutations in the CEP120 gene have also been reported in patients with Joubert syndr…
VUS						5:122754108	C/G		46	0.543478	PASS	Heterozygous	C_G	CEP120			missense_variant	Missense	NM_153223.4	NM_153223.4:c.151G>C	NP_694955.2:p.Glu51Gln	missense_variant	Missense	3	55,55,55,55,55,55,55	NM_001375405.1:c.151G>C,NM_001375409.1:c.-540G>C,NM_001375407.1:c.151G>C,NM_001375406.1:c.151G>C,NM_153223.4:c.151G>C,NM_001166226.2:c.73G>C,NM_001375408.1:c.-598G>C	NP_001362334.1:p.Glu51Gln, ,NP_001362336.1:p.Glu51Gln,NP_001362335.1:p.Glu51Gln,NP_694955.2:p.Glu51Gln,NP_001159698.1:p.Glu25Gln,	Autosomal recessive,Autosomal recessive	SHORT-RIB THORACIC DYSPLASIA 13 WITH OR WITHOUT POLYDACTYLY; SRTD13,JOUBERT SYNDROME 31; JBTS31	<p>Molecular basis is known for <a href="http://omim.org/entry/616300">616300</a> because of evidence that short-rib thoracic dysplasia-13 with or without polydactyly (SRTD13) is caused by homozygous mutation in the CEP120 gene (<a href="http://omim.org/entry/613446">613446</a>) on chromosome 5q23.</p><p>Biallelic mutations in the CEP120 gene have also been reported in patients with Joubert syndr…	Uncertain significance	Uncertain Significance	Uncertain significance (1)	RCV002899725	Short-rib thoracic dysplasia 13 with or without polydactyly	C/G	2039216	Invitae	Uncertain Significance	Short-rib thoracic dysplasia 13 with or without polydactyly	This sequence change replaces glutamic acid with glutamine at codon 51 of the CEP120 protein (p.Glu51Gln). The glutamic acid residue is highly conserved and there is a small physicochemical difference between glutamic acid and glutamine. This variant is present in population databases (rs767766084, ExAC 0.001%). This variant has not been reported in the literature in individuals affected with CEP…	clinical testing
Clinical Dx:Metabolic syndromes, macrocephaly, overgrowth syndromes
Clinical descriptions:						Consanguineous parents, sporadic case, 2 years old, seizure, developmental delay, macrocephaly,hypotonia, right sided hypertrophy, thoracic scoliosis, thoracic cage deformity, normal serum homocysteine ,normal brain MRI,
[truncated: 242 more columns]

## Sheet: CNV
AnnotSV_ID	SV_chrom	SV_start	SV_end	SV_length	SV_type	Samples_ID	ID	REF	ALT	QUAL	FILTER	INFO	FORMAT	Dx38559	Annotation_mode	CytoBand	Gene_name	Gene_count	Tx	Tx_start	Tx_end	Overlapped_tx_length	Overlapped_CDS_length	Overlapped_CDS_percent	Frameshift	Exon_count	Location	Location2	Dist_nearest_SS	Nearest_SS_type	Intersect_start	Intersect_end	RE_gene	P_gain_phen	P_gain_hpo	P_gain_source	P_gain_coord	P_loss_phen	P_loss_hpo	P_loss_source	P_loss_coord	P_ins_phen	P_ins_hpo	P_ins_source	P_ins_coord	po_P_gain_phen	po_P_gain_hpo	po_P_gain_source	po_P_gain_coord
17_14095305_15477497_DUP_1	17	14095305	15477497	1382192	DUP	Dx38559	DRAGEN:GAIN:chr17:14095307-15477497	N	<DUP>	127	PASS	SVLEN=1382192;SVTYPE=CNV;END=15477497;REFLEN=1382192	GT:SM:CN:BC:PE	./1:1.48311:3:121:4,0	split	p12	PMP22		NM_000304	15133095	15168643	35548	483	100	no	5	txStart-txEnd	5'UTR-3'UTR			15133095	15168643				dbVar:nssv15130870;dbVar:nssv15770494;dbVar:nssv15770609;dbVar:nssv15770794;dbVar:nssv17171395;dbVar:nssv17171396;dbVar:nssv17517518;dbVar:nssv17971796	17:15133097-15165152;17:15133098-15164054;17:15134215-15162530;17:15134215-15164064;17:15134229-15164050;17:15134234-15164044;17:15134235-15164044;17:15142779-15164054	?Neuropathy, inflammatory demyelinating, 139393 (3) ?AD;Charcot-Marie-Tooth disease, type 1A, 118220 (3) AD;Charcot-Marie-Tooth disease, type 1E, 118300 (3) AD;Dejerine-Sottas disease, 145900 (3) AR,AD;Neuropathy, recurrent, with pressure palsies, 162500 (3) AD;Roussy-Levy syndrome, 180800 (3) AD		dbVar:nssv15119700;nssv15120161;dbVar:nssv15131641;dbVar:nssv15133540;dbVar:nssv15770639;dbVar:nssv16212046;dbVar:nssv17171685;dbVar:nssv17171686;dbVar:nssv17171687;dbVar:nssv17517519;dbVar:nssv17968760;dbVar:nssv17971279;dbVar:nssv17974892;morbid:PMP22	17:15133098-15164054;17:15134215-15164064;17:15134234-15164044;17:15134235-15164044;17:15138536-15168643;17:15142769-15142948;17:15142779-15142938;17:15142779-15164054;17:15142930-15164044;17:15152792-15162532;17:15162402-15162520;17:15162402-15162523;17:15162402-15164054
Clinical comments :	reportable but too early to correlate to the current phenotype and because of neurodevelopmental delay just recognizable by NCV
NC_000017.11:g.(?_14095305-15477497_?)dup
[truncated: 68 more columns]

## Sheet: Sheet1
Gene & Transcript	OMIM Phenotype	Variant	Zygosity	Exon Number	Variant Classification
HERC1(NM_003922.4)	Macrocephaly, dysmorphic facies, and psychomotor retardation [#MIM:617011]/ AR	chr:15:63922826T>TC; c.12804dup(p.Ile4269Aspfs*33)	Homozygous	69	Likely pathogenic

## Sheet: Sheet2
Gene & Transcript	Variant	Zygosity	Exon Number	Variant Classification
SETD1A(NM_014712.3)	chr16:30978341G>T; c.2642G>T(p.Gly881Val)	Heterozygous	9	VUS*
PMP22(NM_000304.4 )	NC_000017.11:g.(?_14095305-15477497_?)dup	Heterozygous	1_5	Pathogenic+
